# Supplementary material for: Expression of a modified Avr3a gene under the control of a synthetic pathogen‐inducible promoter leads to Phytophthora infestans resistance in potato
Source: Plant Biotechnol J. 2025 Mar 9;23(5):1683–701. doi: 10.1111/pbi.14615 (PMC12018830; doi:10.1111/pbi.14615)
Supplement: Supplementary file 6 — Figure S6 Potato resistance genes R1, Rpi‐blb3 and Rx are not functional in corn. [file PBI-23-1683-s004.zip]

Archive with 3 entries (3 files):
- pbi14615-sup-0006-FigureS6a.png
- pbi14615-sup-0006-FigureS6b.png
- pbi14615-sup-0006-FigureS6c.png
