# Supplementary material for: Expression of a modified Avr3a gene under the control of a synthetic pathogen‐inducible promoter leads to Phytophthora infestans resistance in potato
Source: Plant Biotechnol J. 2025 Mar 9;23(5):1683–701. doi: 10.1111/pbi.14615 (PMC12018830; doi:10.1111/pbi.14615)
Supplement: Supplementary file 8 — Table S1 DNA sequence of the D‐box, S‐box, W2‐box and 35S minimal promoter. [file PBI-23-1683-s008.xlsx]

## Sheet: promoter elements
promoter element	Comment	Sequence
S-box		CAGCCACCAAAGAGGACCCAGAAT
D-box		TACAATTCAAACATTGTTCAAACAAGGAACC
W2-box		TTATTCAGCCATCAAAGTTGACCAATAAT
35S minimal promoter	Flanked by SalI and XhoI	GTCGACCGCAAGACCCTTCCTCTATATAAGGAAGTTCATTTCATTTGGAGAGGACACGCTCGAG
35S enhancer	Flanked by HindIII and EcoRI	AAGCTTGCATGCCTGCAGGTCTCAGAAGACCAAAGGGCTATTGAGACTTTTCAACAAAGGGTAATATCGGGAAACCTCCTCGGATTCCATTGCCCAGCTATCTGTCACTTGATCAAAAGGACAGTAGAAAAGGAAGGTGGCACCTACAAATGCCATCATTGCGATAAAGGAAAGGCTATCGTTCAAGATGCCTCTGCCGACAGTGGTCCCAAAGATGGACCCCCACCCACGAGGAGCATCGTGGAAAAAGAAGACGTTCCAACCACGTCTTCAAAGCAAGTGAATTGATGTGATAACATGGTGGAGCACGACACTCTCGTCTACTCCAAGAATATCAAAGATACAGTCTCAGAAGACCAAAGGGCTATTGAGACTTTTCAACAAAGGGTAATATCGGGA…
2xS-2xD-35Sminimal	Flanked by SpeI and XhoI	ACTAGTCAGCCACCAAACAGGACCCAGAATTCTAGTCAGCCACCAAAGAGGACCCAGAATTCTAGTTACAATTCAAACATTGTTCAAACAAGGAACCTCTAGTTACAATTCAAACATTGTTCAAACAAGGAACCTCTAGAGTCGACCGCAAGACCCTTCCTCTATATAAGGAAGTTCATTTCATTTGGAGAGGACACGCTCGAG
